# Supplementary material for: Hyaluronic Acid 35 kDa Protects against a Hyperosmotic, Formula Feeding Model of Necrotizing Enterocolitis
Source: Nutrients. 2022 Apr 24;14(9):1779. doi: 10.3390/nu14091779 (PMC9105773; doi:10.3390/nu14091779)
Supplement: Supplementary file 1 [file nutrients-14-01779-s001.zip]

Archive with 4 entries (4 files):
- Supplementary Figure 1.tif
- Supplementary Figure 2.tif
- Supplementary Figure 3.tif
- Supplementary Table S1.xlsx
