# Supplementary material for: Hyaluronic Acid 35 kDa Protects against a Hyperosmotic, Formula Feeding Model of Necrotizing Enterocolitis
Source: Nutrients. 2022 Apr 24;14(9):1779. doi: 10.3390/nu14091779 (PMC9105773; doi:10.3390/nu14091779)
Supplement: Supplementary file 1 [file nutrients-14-01779-s001.zip › Supplementary Table S1.xlsx]

## Sheet: NEC + HA vs NEC
Gene	Common Name	Fold Change	P-value	Q-value
ENSMUSG00000009588	St6galnac1	21.8048	2.89962e-15	5.22905e-11
ENSMUSG00000022650	Retnlb	8.21706	1.51579e-06	0.00378554
ENSMUSG00000029564	4930519G04Rik	18.815	3.55148e-06	0.00633533
ENSMUSG00000030653	Gm45837	25.4061	4.25526e-10	1.77118e-06
ENSMUSG00000035576	L3mbtl1	18.8725	3.15517e-10	1.57594e-06
ENSMUSG00000037124	Trim58	16.8831	3.63422e-05	0.041255
ENSMUSG00000047676	Rpsa-ps10	-5.77085	2.09886e-06	0.00403208
ENSMUSG00000049674	Olfr714	-17.4499	1.8931e-05	0.0262657
ENSMUSG00000054046	Klk13	16.1868	4.31844e-05	0.0468908
ENSMUSG00000057074	Ces1g	-1.42477	4.6154e-05	0.0480271
ENSMUSG00000060180	Myh13	18.5226	6.57827e-13	4.10714e-09
ENSMUSG00000068120	Gm10231	21.7582	8.46209e-08	0.000264165
ENSMUSG00000078586	Gm11735	17.316	2.20188e-05	0.0274948
ENSMUSG00000081234	Olfr1120	3.40781	9.27689e-06	0.0144801
ENSMUSG00000081824	BC002163	10.8251	2.18114e-05	0.0274948
ENSMUSG00000095869	Ppp1r2-ps6	18.5502	4.59433e-06	0.00764925
ENSMUSG00000096240	Gm21830	-21.6424	7.71218e-08	0.000264165
ENSMUSG00000103243	Lce1d	19.1642	2.09531e-06	0.00403208
ENSMUSG00000110563	Gm45791	17.9225	1.03995e-05	0.0152775
ENSMUSG00000113419	Gm5789	17.0912	2.84115e-05	0.033788
ENSMUSG00000114194	Gm3800	-19.9047	8.78594e-07	0.002438
ENSMUSG00000114905	Gm48113	31.9927	4.1876e-15	5.22905e-11
ENSMUSG00000115074	Ndor1	22.4273	1.5831e-14	1.31788e-10
ENSMUSG00000117939	AC110212.1	18.6961	1.80175e-06	0.00403208
